# Supplementary material for: Salvage therapies for first relapse of SHH medulloblastoma in early childhood
Source: Neuro Oncol. 2025 Apr 5;27(8):2158–69. doi: 10.1093/neuonc/noaf092 (PMC12448823; doi:10.1093/neuonc/noaf092)
Supplement: noaf092_suppl_Supplementary_Tables_S1-S2_Figures_S1-S4 [file noaf092_suppl_supplementary_tables_s1-s2_figures_s1-s4.zip]

Archive with 7 entries (7 files):
- Supplemental Figure 1. Type of Conventional Chemo Regimens.tif
- Supplemental Figure 2-Edit.pptx
- Supplemental Figure 3-Edit.pptx
- Supplemental Figure 4. Salvage Therapy Approaches-EDIT.tif
- Supplemental Figure Legend.docx
- Supplemental Table 1 - molecularly defined.docx
- Supplemental Table 2 - SHH1v2.docx
